# Supplementary material for: Systematic history and updated generic key of the tribe Spathicarpeae (Aroideae, Araceae)
Source: PhytoKeys. 2026 Jan 20;269:253–73. doi: 10.3897/phytokeys.269.171742 (PMC12848509; doi:10.3897/phytokeys.269.171742)
Supplement: XML Treatment for Bognera [file phytokeys.269.171742-treatment2.xml]

<!DOCTYPE tp:taxon-treatment
  PUBLIC "-//TaxonX//DTD Taxonomic Treatment Publishing DTD v0 20100105//EN" "tax-treatment-NSO.dtd">
<tp:taxon-treatment xmlns:tp="http://www.plazi.org/taxpub"><tp:treatment-meta><kwd-group><label>Taxon classification</label><kwd>
                <named-content content-type="kingdom">Plantae</named-content>
              </kwd><kwd>
                <named-content content-type="order">Alismatales</named-content>
              </kwd><kwd>
                <named-content content-type="family">Araceae</named-content>
              </kwd></kwd-group><mixed-citation publication-type="journal"><person-group><name><surname>Hentz Júnior</surname><given-names>Elmar J.</given-names></name><name><surname>Temponi</surname><given-names>Livia G.</given-names></name><name><surname>Nadruz Coelho</surname><given-names>Marcus A.</given-names></name><name><surname>Baumgratz</surname><given-names>José Fernando A.</given-names></name></person-group><article-title>Systematic history and updated generic key of the tribe <tp:taxon-name><tp:taxon-name-part taxon-name-part-type="tribe" reg="Spathicarpeae">Spathicarpeae</tp:taxon-name-part></tp:taxon-name> (<tp:taxon-name><tp:taxon-name-part taxon-name-part-type="subfamily" reg="Aroideae">Aroideae</tp:taxon-name-part></tp:taxon-name>, <tp:taxon-name><tp:taxon-name-part taxon-name-part-type="family" reg="Araceae">Araceae</tp:taxon-name-part></tp:taxon-name>)</article-title><source>PhytoKeys</source><day>20</day><month>01</month><year>2026</year><volume>269</volume><fpage>253</fpage><lpage>273</lpage><pub-id pub-id-type="doi">10.3897/phytokeys.269.171742</pub-id></mixed-citation></tp:treatment-meta><tp:nomenclature><tp:taxon-name>
              <object-id xmlns:xlink="http://www.w3.org/1999/xlink" content-type="arpha" xlink:type="simple">E42A0AF0-6FA2-58F4-AEB4-F8B1C6094D18</object-id>
              <tp:taxon-name-part taxon-name-part-type="genus" reg="Bognera">Bognera</tp:taxon-name-part>
            </tp:taxon-name><tp:taxon-authority>Mayo &amp; Nicolson, Taxon 33: 690 (1984). Type:
                    	Bognera recondita (Madison) Mayo &amp; Nicolson ≡
                    	Ulearum reconditum Madison, Aroideana 3(3): 101. (1980)</tp:taxon-authority><xref ref-type="fig" rid="F2">Figs 2b</xref><xref ref-type="fig" rid="F3">, 3b</xref></tp:nomenclature><tp:treatment-sec sec-type="Diagnosis"><title>Diagnosis.</title><p><italic><tp:taxon-name><tp:taxon-name-part taxon-name-part-type="genus" reg="Bognera">Bognera</tp:taxon-name-part></tp:taxon-name></italic> is morphologically similar to <italic><tp:taxon-name><tp:taxon-name-part taxon-name-part-type="genus" reg="Dieffenbachia">Dieffenbachia</tp:taxon-name-part></tp:taxon-name></italic> but differs by lacking an aerial stem, by having reticulate venation (vs. pinnate-parallel in <italic><tp:taxon-name><tp:taxon-name-part taxon-name-part-type="genus" reg="Dieffenbachia">Dieffenbachia</tp:taxon-name-part></tp:taxon-name></italic>), and by its female flowers lacking staminodes.</p></tp:treatment-sec><tp:treatment-sec sec-type="Etymology"><title>Etymology.</title><p>Named in honor of Dr Josef Bogner (1939–2022), a renowned specialist in <tp:taxon-name><tp:taxon-name-part taxon-name-part-type="family" reg="Araceae">Araceae</tp:taxon-name-part></tp:taxon-name>.</p></tp:treatment-sec><tp:treatment-sec sec-type="Species richness and distribution"><title>Species richness and distribution.</title><p><italic><tp:taxon-name><tp:taxon-name-part taxon-name-part-type="genus" reg="Bognera">Bognera</tp:taxon-name-part></tp:taxon-name></italic> is represented by only one species, occurring in Brazil (Acre, Amazonas, and Mato Grosso) and in Peru, in tropical rainforest (“terra firme” forest); terrestrial, creeping over the leaf litter layer on sandy soil (<xref ref-type="bibr" rid="B14">Flora e Funga do Brasil 2025</xref>).</p></tp:treatment-sec><tp:treatment-sec sec-type="Selected specimens"><title>Selected specimens.</title><p>Brazil • M.E. Bleich 14 (INPA (INPA247420)); Mato Grosso, Alta Floresta, Igarapé próximo ao Rio Santa Helena, estrada de acesso à Apiacás; <named-content xmlns:xlink="http://www.w3.org/1999/xlink" content-type="dwc:verbatimCoordinates" xlink:type="simple">09°55'10"S, 056°23'01"W</named-content>, alt. 273 m; 6 May 2011; sterile. • Prance, G.T. 23768 (MO (MO101771837), NY, INPA (INPA211263)); Amazonas, Paumari, Rio Javari, above Attalaia, Forest on terra firme; 14 Oct. 1976; fl.</p></tp:treatment-sec><tp:treatment-sec><!--Section generated to contain objects referenced in tp:taxon-treatment.--><fig id="F2" position="float" orientation="portrait"><object-id xmlns:xlink="http://www.w3.org/1999/xlink" content-type="doi" xlink:type="simple">10.3897/phytokeys.269.171742.figure2</object-id><object-id xmlns:xlink="http://www.w3.org/1999/xlink" content-type="zenodo_dep_id" xlink:type="simple">0</object-id><object-id xmlns:xlink="http://www.w3.org/1999/xlink" content-type="arpha" xlink:type="simple">40488A98-7082-5745-A4DF-5B9AB1A7BBC2</object-id><label>Figure 2.</label><caption><p>Genera of <tp:taxon-name><tp:taxon-name-part taxon-name-part-type="tribe" reg="Spathicarpeae">Spathicarpeae</tp:taxon-name-part></tp:taxon-name>. <bold>a</bold>. <italic><tp:taxon-name><tp:taxon-name-part taxon-name-part-type="genus" reg="Asterostigma">Asterostigma</tp:taxon-name-part> <tp:taxon-name-part taxon-name-part-type="species" reg="tweedianum">tweedianum</tp:taxon-name-part></tp:taxon-name></italic> Schott (Picture by Elmar Hentz Júnior); <bold>b</bold>. <italic><tp:taxon-name><tp:taxon-name-part taxon-name-part-type="genus" reg="Bognera">Bognera</tp:taxon-name-part> <tp:taxon-name-part taxon-name-part-type="species" reg="recondita">recondita</tp:taxon-name-part></tp:taxon-name></italic> (Madison) Mayo &amp; Nicolson; <bold>c</bold>. <italic><tp:taxon-name><tp:taxon-name-part taxon-name-part-type="genus" reg="Croatiella">Croatiella</tp:taxon-name-part> <tp:taxon-name-part taxon-name-part-type="species" reg="integrifolia">integrifolia</tp:taxon-name-part></tp:taxon-name></italic> (Madison) E.G. Gonç; <bold>d</bold>. <italic><tp:taxon-name><tp:taxon-name-part taxon-name-part-type="genus" reg="Dieffenbachia">Dieffenbachia</tp:taxon-name-part> <tp:taxon-name-part taxon-name-part-type="species" reg="aglaonematifolia">aglaonematifolia</tp:taxon-name-part></tp:taxon-name></italic> Engl; <bold>e</bold>. <italic><tp:taxon-name><tp:taxon-name-part taxon-name-part-type="genus" reg="Gorgonidium">Gorgonidium</tp:taxon-name-part> <tp:taxon-name-part taxon-name-part-type="species" reg="intermedium">intermedium</tp:taxon-name-part></tp:taxon-name></italic> (Bogner) E.G. Gonç; <bold>f</bold>. <italic><tp:taxon-name><tp:taxon-name-part taxon-name-part-type="genus" reg="Incarum">Incarum</tp:taxon-name-part> <tp:taxon-name-part taxon-name-part-type="species" reg="pavonii">pavonii</tp:taxon-name-part></tp:taxon-name></italic> (Schott) E.G. Gonç; <bold>g</bold>. <italic><tp:taxon-name><tp:taxon-name-part taxon-name-part-type="genus" reg="Lorenzia">Lorenzia</tp:taxon-name-part> <tp:taxon-name-part taxon-name-part-type="species" reg="umbrosa">umbrosa</tp:taxon-name-part></tp:taxon-name></italic> E.G. Gonç. (Picture by Nils Servientis); <bold>h</bold>. <italic><tp:taxon-name><tp:taxon-name-part taxon-name-part-type="genus" reg="Mangonia">Mangonia</tp:taxon-name-part> <tp:taxon-name-part taxon-name-part-type="species" reg="tweedieana">tweedieana</tp:taxon-name-part></tp:taxon-name></italic> Schott (Picture by Luciano Rodrigues Soares); <bold>i</bold>. <italic><tp:taxon-name><tp:taxon-name-part taxon-name-part-type="genus" reg="Spathantheum">Spathantheum</tp:taxon-name-part> <tp:taxon-name-part taxon-name-part-type="species" reg="orbignyanum">orbignyanum</tp:taxon-name-part></tp:taxon-name></italic> Schott; <bold>j</bold>. <italic><tp:taxon-name><tp:taxon-name-part taxon-name-part-type="genus" reg="Spathicarpa">Spathicarpa</tp:taxon-name-part> <tp:taxon-name-part taxon-name-part-type="species" reg="hastifolia">hastifolia</tp:taxon-name-part></tp:taxon-name></italic> Hook; <bold>k</bold>. <italic><tp:taxon-name><tp:taxon-name-part taxon-name-part-type="genus" reg="Synandrospadix">Synandrospadix</tp:taxon-name-part> <tp:taxon-name-part taxon-name-part-type="species" reg="vermitoxicus">vermitoxicus</tp:taxon-name-part></tp:taxon-name></italic> (Griseb.) Engl (Picture by Elmar Hentz Júnior); <bold>l</bold>. <italic><tp:taxon-name><tp:taxon-name-part taxon-name-part-type="genus" reg="Taccarum">Taccarum</tp:taxon-name-part> <tp:taxon-name-part taxon-name-part-type="species" reg="weddelianum">weddelianum</tp:taxon-name-part></tp:taxon-name></italic> Brongn. Ex Schott (Picture by Elmar Hentz Júnior).</p></caption><graphic xmlns:xlink="http://www.w3.org/1999/xlink" xlink:href="phytokeys-269-253_article-171742__-g002.jpg" id="oo_1515936.jpg" position="float" orientation="portrait" xlink:type="simple"><uri content-type="original_file" xlink:type="simple">https://binary.pensoft.net/fig/1515936</uri></graphic></fig><fig id="F3" position="float" orientation="portrait"><object-id xmlns:xlink="http://www.w3.org/1999/xlink" content-type="doi" xlink:type="simple">10.3897/phytokeys.269.171742.figure3</object-id><object-id xmlns:xlink="http://www.w3.org/1999/xlink" content-type="zenodo_dep_id" xlink:type="simple">0</object-id><object-id xmlns:xlink="http://www.w3.org/1999/xlink" content-type="arpha" xlink:type="simple">63B5067C-15F5-532C-9684-D0D84EA322D5</object-id><label>Figure 3.</label><caption><p>Genera of <tp:taxon-name><tp:taxon-name-part taxon-name-part-type="tribe" reg="Spathicarpeae">Spathicarpeae</tp:taxon-name-part></tp:taxon-name>. a. <italic><tp:taxon-name><tp:taxon-name-part taxon-name-part-type="genus" reg="Asterostigma">Asterostigma</tp:taxon-name-part> <tp:taxon-name-part taxon-name-part-type="species" reg="riedelianum">riedelianum</tp:taxon-name-part></tp:taxon-name></italic> Schott (Picture by Elmar Hentz Júnior). b. <italic><tp:taxon-name><tp:taxon-name-part taxon-name-part-type="genus" reg="Bognera">Bognera</tp:taxon-name-part> <tp:taxon-name-part taxon-name-part-type="species" reg="recondita">recondita</tp:taxon-name-part></tp:taxon-name></italic> (Madison) Mayo &amp; Nicolson. c. <italic><tp:taxon-name><tp:taxon-name-part taxon-name-part-type="genus" reg="Croatiella">Croatiella</tp:taxon-name-part> <tp:taxon-name-part taxon-name-part-type="species" reg="integrifolia">integrifolia</tp:taxon-name-part></tp:taxon-name></italic> (Madison) E.G. Gonç.</p></caption><graphic xmlns:xlink="http://www.w3.org/1999/xlink" xlink:href="phytokeys-269-253_article-171742__-g003.jpg" id="oo_1515937.jpg" position="float" orientation="portrait" xlink:type="simple"><uri content-type="original_file" xlink:type="simple">https://binary.pensoft.net/fig/1515937</uri></graphic></fig></tp:treatment-sec><ref-list><ref id="B14"><mixed-citation xmlns:xlink="http://www.w3.org/1999/xlink" xlink:type="simple">Flora e Funga do Brasil (2025) <tp:taxon-name><tp:taxon-name-part taxon-name-part-type="family">Araceae</tp:taxon-name-part></tp:taxon-name> in Flora e Funga do Brasil. <ext-link xlink:href="https://floradobrasil.jbrj.gov.br/reflora" ext-link-type="uri" xlink:type="simple">https://floradobrasil.jbrj.gov.br/reflora</ext-link></mixed-citation></ref></ref-list></tp:taxon-treatment>
