# Supplementary material for: Systematic history and updated generic key of the tribe Spathicarpeae (Aroideae, Araceae)
Source: PhytoKeys. 2026 Jan 20;269:253–73. doi: 10.3897/phytokeys.269.171742 (PMC12848509; doi:10.3897/phytokeys.269.171742)
Supplement: XML Treatment for Croatiella [file phytokeys.269.171742-treatment3.xml]

<!DOCTYPE tp:taxon-treatment
  PUBLIC "-//TaxonX//DTD Taxonomic Treatment Publishing DTD v0 20100105//EN" "tax-treatment-NSO.dtd">
<tp:taxon-treatment xmlns:tp="http://www.plazi.org/taxpub"><tp:treatment-meta><kwd-group><label>Taxon classification</label><kwd>
                <named-content content-type="kingdom">Plantae</named-content>
              </kwd><kwd>
                <named-content content-type="order">Alismatales</named-content>
              </kwd><kwd>
                <named-content content-type="family">Araceae</named-content>
              </kwd></kwd-group><mixed-citation publication-type="journal"><person-group><name><surname>Hentz Júnior</surname><given-names>Elmar J.</given-names></name><name><surname>Temponi</surname><given-names>Livia G.</given-names></name><name><surname>Nadruz Coelho</surname><given-names>Marcus A.</given-names></name><name><surname>Baumgratz</surname><given-names>José Fernando A.</given-names></name></person-group><article-title>Systematic history and updated generic key of the tribe <tp:taxon-name><tp:taxon-name-part taxon-name-part-type="tribe" reg="Spathicarpeae">Spathicarpeae</tp:taxon-name-part></tp:taxon-name> (<tp:taxon-name><tp:taxon-name-part taxon-name-part-type="subfamily" reg="Aroideae">Aroideae</tp:taxon-name-part></tp:taxon-name>, <tp:taxon-name><tp:taxon-name-part taxon-name-part-type="family" reg="Araceae">Araceae</tp:taxon-name-part></tp:taxon-name>)</article-title><source>PhytoKeys</source><day>20</day><month>01</month><year>2026</year><volume>269</volume><fpage>253</fpage><lpage>273</lpage><pub-id pub-id-type="doi">10.3897/phytokeys.269.171742</pub-id></mixed-citation></tp:treatment-meta><tp:nomenclature><tp:taxon-name>
              <object-id xmlns:xlink="http://www.w3.org/1999/xlink" content-type="arpha" xlink:type="simple">86A581DC-7E67-5BE4-BC71-7F80FAD47BF1</object-id>
              <tp:taxon-name-part taxon-name-part-type="genus" reg="Croatiella">Croatiella</tp:taxon-name-part>
            </tp:taxon-name><tp:taxon-authority>E.G.Gonç., Willdenowia 35(2): 323–325, f.3 (2005). Type:
                    	Croatiella integrifolia (Madison) E.G. Gonç. ≡
                    	Asterostigma integrifolium Madison Phytologia 35: 101. (1976)</tp:taxon-authority><xref ref-type="fig" rid="F2">Figs 2c</xref><xref ref-type="fig" rid="F3">, 3c</xref></tp:nomenclature><tp:treatment-sec sec-type="Diagnosis"><title>Diagnosis.</title><p><italic><tp:taxon-name><tp:taxon-name-part taxon-name-part-type="genus" reg="Croatiella">Croatiella</tp:taxon-name-part></tp:taxon-name></italic> is characterized by its entire leaves, inflorescence without a sterile apical zone, lobed stigma, and ovary with 5–6 locules.</p></tp:treatment-sec><tp:treatment-sec sec-type="Etymology"><title>Etymology.</title><p>The genus was named in honor of Dr. Thomas Bernard Croat, a specialist in <tp:taxon-name><tp:taxon-name-part taxon-name-part-type="family" reg="Araceae">Araceae</tp:taxon-name-part></tp:taxon-name>.</p></tp:treatment-sec><tp:treatment-sec sec-type="Species richness and distribution"><title>Species richness and distribution.</title><p><italic><tp:taxon-name><tp:taxon-name-part taxon-name-part-type="genus" reg="Croatiella">Croatiella</tp:taxon-name-part></tp:taxon-name></italic> is represented by only one species, <italic><tp:taxon-name><tp:taxon-name-part taxon-name-part-type="genus" reg="Croatiella">Croatiella</tp:taxon-name-part> <tp:taxon-name-part taxon-name-part-type="species" reg="integrifolia">integrifolia</tp:taxon-name-part></tp:taxon-name></italic>, with a restricted occurrence in western Ecuador, at altitudes of 2,800–3,150 meters (<xref ref-type="bibr" rid="B18">Gonçalves 2005</xref>).</p></tp:treatment-sec><tp:treatment-sec sec-type="Selected specimens"><title>Selected specimens.</title><p>Equador • T. Croat 86435 (MO (MO1772771)); Morona-Santiago, along road from Gualaceo to Limón (Gen. Plaza Guttiérrez), 38.3 km east of Gualaceo (last bridge south of town near city limits); <named-content xmlns:xlink="http://www.w3.org/1999/xlink" content-type="dwc:verbatimCoordinates" xlink:type="simple">03°00'57"S, 078°36'14"W</named-content>; alt. 3,022 m; 10 Aug. 2002, sterile.</p></tp:treatment-sec><tp:treatment-sec><!--Section generated to contain objects referenced in tp:taxon-treatment.--><fig id="F2" position="float" orientation="portrait"><object-id xmlns:xlink="http://www.w3.org/1999/xlink" content-type="doi" xlink:type="simple">10.3897/phytokeys.269.171742.figure2</object-id><object-id xmlns:xlink="http://www.w3.org/1999/xlink" content-type="zenodo_dep_id" xlink:type="simple">0</object-id><object-id xmlns:xlink="http://www.w3.org/1999/xlink" content-type="arpha" xlink:type="simple">40488A98-7082-5745-A4DF-5B9AB1A7BBC2</object-id><label>Figure 2.</label><caption><p>Genera of <tp:taxon-name><tp:taxon-name-part taxon-name-part-type="tribe" reg="Spathicarpeae">Spathicarpeae</tp:taxon-name-part></tp:taxon-name>. <bold>a</bold>. <italic><tp:taxon-name><tp:taxon-name-part taxon-name-part-type="genus" reg="Asterostigma">Asterostigma</tp:taxon-name-part> <tp:taxon-name-part taxon-name-part-type="species" reg="tweedianum">tweedianum</tp:taxon-name-part></tp:taxon-name></italic> Schott (Picture by Elmar Hentz Júnior); <bold>b</bold>. <italic><tp:taxon-name><tp:taxon-name-part taxon-name-part-type="genus" reg="Bognera">Bognera</tp:taxon-name-part> <tp:taxon-name-part taxon-name-part-type="species" reg="recondita">recondita</tp:taxon-name-part></tp:taxon-name></italic> (Madison) Mayo &amp; Nicolson; <bold>c</bold>. <italic><tp:taxon-name><tp:taxon-name-part taxon-name-part-type="genus" reg="Croatiella">Croatiella</tp:taxon-name-part> <tp:taxon-name-part taxon-name-part-type="species" reg="integrifolia">integrifolia</tp:taxon-name-part></tp:taxon-name></italic> (Madison) E.G. Gonç; <bold>d</bold>. <italic><tp:taxon-name><tp:taxon-name-part taxon-name-part-type="genus" reg="Dieffenbachia">Dieffenbachia</tp:taxon-name-part> <tp:taxon-name-part taxon-name-part-type="species" reg="aglaonematifolia">aglaonematifolia</tp:taxon-name-part></tp:taxon-name></italic> Engl; <bold>e</bold>. <italic><tp:taxon-name><tp:taxon-name-part taxon-name-part-type="genus" reg="Gorgonidium">Gorgonidium</tp:taxon-name-part> <tp:taxon-name-part taxon-name-part-type="species" reg="intermedium">intermedium</tp:taxon-name-part></tp:taxon-name></italic> (Bogner) E.G. Gonç; <bold>f</bold>. <italic><tp:taxon-name><tp:taxon-name-part taxon-name-part-type="genus" reg="Incarum">Incarum</tp:taxon-name-part> <tp:taxon-name-part taxon-name-part-type="species" reg="pavonii">pavonii</tp:taxon-name-part></tp:taxon-name></italic> (Schott) E.G. Gonç; <bold>g</bold>. <italic><tp:taxon-name><tp:taxon-name-part taxon-name-part-type="genus" reg="Lorenzia">Lorenzia</tp:taxon-name-part> <tp:taxon-name-part taxon-name-part-type="species" reg="umbrosa">umbrosa</tp:taxon-name-part></tp:taxon-name></italic> E.G. Gonç. (Picture by Nils Servientis); <bold>h</bold>. <italic><tp:taxon-name><tp:taxon-name-part taxon-name-part-type="genus" reg="Mangonia">Mangonia</tp:taxon-name-part> <tp:taxon-name-part taxon-name-part-type="species" reg="tweedieana">tweedieana</tp:taxon-name-part></tp:taxon-name></italic> Schott (Picture by Luciano Rodrigues Soares); <bold>i</bold>. <italic><tp:taxon-name><tp:taxon-name-part taxon-name-part-type="genus" reg="Spathantheum">Spathantheum</tp:taxon-name-part> <tp:taxon-name-part taxon-name-part-type="species" reg="orbignyanum">orbignyanum</tp:taxon-name-part></tp:taxon-name></italic> Schott; <bold>j</bold>. <italic><tp:taxon-name><tp:taxon-name-part taxon-name-part-type="genus" reg="Spathicarpa">Spathicarpa</tp:taxon-name-part> <tp:taxon-name-part taxon-name-part-type="species" reg="hastifolia">hastifolia</tp:taxon-name-part></tp:taxon-name></italic> Hook; <bold>k</bold>. <italic><tp:taxon-name><tp:taxon-name-part taxon-name-part-type="genus" reg="Synandrospadix">Synandrospadix</tp:taxon-name-part> <tp:taxon-name-part taxon-name-part-type="species" reg="vermitoxicus">vermitoxicus</tp:taxon-name-part></tp:taxon-name></italic> (Griseb.) Engl (Picture by Elmar Hentz Júnior); <bold>l</bold>. <italic><tp:taxon-name><tp:taxon-name-part taxon-name-part-type="genus" reg="Taccarum">Taccarum</tp:taxon-name-part> <tp:taxon-name-part taxon-name-part-type="species" reg="weddelianum">weddelianum</tp:taxon-name-part></tp:taxon-name></italic> Brongn. Ex Schott (Picture by Elmar Hentz Júnior).</p></caption><graphic xmlns:xlink="http://www.w3.org/1999/xlink" xlink:href="phytokeys-269-253_article-171742__-g002.jpg" id="oo_1515936.jpg" position="float" orientation="portrait" xlink:type="simple"><uri content-type="original_file" xlink:type="simple">https://binary.pensoft.net/fig/1515936</uri></graphic></fig><fig id="F3" position="float" orientation="portrait"><object-id xmlns:xlink="http://www.w3.org/1999/xlink" content-type="doi" xlink:type="simple">10.3897/phytokeys.269.171742.figure3</object-id><object-id xmlns:xlink="http://www.w3.org/1999/xlink" content-type="zenodo_dep_id" xlink:type="simple">0</object-id><object-id xmlns:xlink="http://www.w3.org/1999/xlink" content-type="arpha" xlink:type="simple">63B5067C-15F5-532C-9684-D0D84EA322D5</object-id><label>Figure 3.</label><caption><p>Genera of <tp:taxon-name><tp:taxon-name-part taxon-name-part-type="tribe" reg="Spathicarpeae">Spathicarpeae</tp:taxon-name-part></tp:taxon-name>. a. <italic><tp:taxon-name><tp:taxon-name-part taxon-name-part-type="genus" reg="Asterostigma">Asterostigma</tp:taxon-name-part> <tp:taxon-name-part taxon-name-part-type="species" reg="riedelianum">riedelianum</tp:taxon-name-part></tp:taxon-name></italic> Schott (Picture by Elmar Hentz Júnior). b. <italic><tp:taxon-name><tp:taxon-name-part taxon-name-part-type="genus" reg="Bognera">Bognera</tp:taxon-name-part> <tp:taxon-name-part taxon-name-part-type="species" reg="recondita">recondita</tp:taxon-name-part></tp:taxon-name></italic> (Madison) Mayo &amp; Nicolson. c. <italic><tp:taxon-name><tp:taxon-name-part taxon-name-part-type="genus" reg="Croatiella">Croatiella</tp:taxon-name-part> <tp:taxon-name-part taxon-name-part-type="species" reg="integrifolia">integrifolia</tp:taxon-name-part></tp:taxon-name></italic> (Madison) E.G. Gonç.</p></caption><graphic xmlns:xlink="http://www.w3.org/1999/xlink" xlink:href="phytokeys-269-253_article-171742__-g003.jpg" id="oo_1515937.jpg" position="float" orientation="portrait" xlink:type="simple"><uri content-type="original_file" xlink:type="simple">https://binary.pensoft.net/fig/1515937</uri></graphic></fig></tp:treatment-sec><ref-list><ref id="B18"><mixed-citation xmlns:xlink="http://www.w3.org/1999/xlink" xlink:type="simple">Gonçalves EG (2005) Two new Andean genera for the tribe <tp:taxon-name><tp:taxon-name-part taxon-name-part-type="tribe">Spathicarpeae</tp:taxon-name-part></tp:taxon-name> (<tp:taxon-name><tp:taxon-name-part taxon-name-part-type="family">Araceae</tp:taxon-name-part></tp:taxon-name>). Willdenowia 35: 287–296. <ext-link xlink:href="10.3372/wi.35.35214" ext-link-type="doi" xlink:type="simple">https://doi.org/10.3372/wi.35.35214</ext-link></mixed-citation></ref></ref-list></tp:taxon-treatment>
