# Supplementary material for: Systematic history and updated generic key of the tribe Spathicarpeae (Aroideae, Araceae)
Source: PhytoKeys. 2026 Jan 20;269:253–73. doi: 10.3897/phytokeys.269.171742 (PMC12848509; doi:10.3897/phytokeys.269.171742)
Supplement: XML Treatment for Gearum [file phytokeys.269.171742-treatment5.xml]

<!DOCTYPE tp:taxon-treatment
  PUBLIC "-//TaxonX//DTD Taxonomic Treatment Publishing DTD v0 20100105//EN" "tax-treatment-NSO.dtd">
<tp:taxon-treatment xmlns:tp="http://www.plazi.org/taxpub"><tp:treatment-meta><kwd-group><label>Taxon classification</label><kwd>
                <named-content content-type="kingdom">Plantae</named-content>
              </kwd><kwd>
                <named-content content-type="order">Alismatales</named-content>
              </kwd><kwd>
                <named-content content-type="family">Araceae</named-content>
              </kwd></kwd-group><mixed-citation publication-type="journal"><person-group><name><surname>Hentz Júnior</surname><given-names>Elmar J.</given-names></name><name><surname>Temponi</surname><given-names>Livia G.</given-names></name><name><surname>Nadruz Coelho</surname><given-names>Marcus A.</given-names></name><name><surname>Baumgratz</surname><given-names>José Fernando A.</given-names></name></person-group><article-title>Systematic history and updated generic key of the tribe <tp:taxon-name><tp:taxon-name-part taxon-name-part-type="tribe" reg="Spathicarpeae">Spathicarpeae</tp:taxon-name-part></tp:taxon-name> (<tp:taxon-name><tp:taxon-name-part taxon-name-part-type="subfamily" reg="Aroideae">Aroideae</tp:taxon-name-part></tp:taxon-name>, <tp:taxon-name><tp:taxon-name-part taxon-name-part-type="family" reg="Araceae">Araceae</tp:taxon-name-part></tp:taxon-name>)</article-title><source>PhytoKeys</source><day>20</day><month>01</month><year>2026</year><volume>269</volume><fpage>253</fpage><lpage>273</lpage><pub-id pub-id-type="doi">10.3897/phytokeys.269.171742</pub-id></mixed-citation></tp:treatment-meta><tp:nomenclature><tp:taxon-name>
              <object-id xmlns:xlink="http://www.w3.org/1999/xlink" content-type="arpha" xlink:type="simple">B8E074EE-0BDC-59AE-BAEA-3A6B038F47FB</object-id>
              <tp:taxon-name-part taxon-name-part-type="genus" reg="Gearum">Gearum</tp:taxon-name-part>
            </tp:taxon-name><tp:taxon-authority>N.E.Br., J. Bot. 20: 196–197 (1882). Type:
                    	Gearum brasiliense N.E.Br.</tp:taxon-authority></tp:nomenclature><tp:treatment-sec sec-type="Diagnosis"><title>Diagnosis.</title><p><italic><tp:taxon-name><tp:taxon-name-part taxon-name-part-type="genus" reg="Gearum">Gearum</tp:taxon-name-part></tp:taxon-name></italic> differs from other species of the tribe by having pedate leaves with up to 13 linear leaflets.</p></tp:treatment-sec><tp:treatment-sec sec-type="Etymology"><title>Etymology.</title><p>Derived from the Greek <italic>gê</italic> (earth) and <italic><tp:taxon-name><tp:taxon-name-part taxon-name-part-type="genus" reg="Arum">Arum</tp:taxon-name-part></tp:taxon-name></italic> (referring to plants of the family <tp:taxon-name><tp:taxon-name-part taxon-name-part-type="family" reg="Araceae">Araceae</tp:taxon-name-part></tp:taxon-name>).</p></tp:treatment-sec><tp:treatment-sec sec-type="Species richness and distribution"><title>Species richness and distribution.</title><p><italic><tp:taxon-name><tp:taxon-name-part taxon-name-part-type="genus" reg="Gearum">Gearum</tp:taxon-name-part></tp:taxon-name></italic> is represented by only one species and is endemic to Brazil (Central-West region), occurring in open areas of the Cerrado (<xref ref-type="bibr" rid="B14">Flora e Funga do Brasil 2025</xref>).</p></tp:treatment-sec><tp:treatment-sec sec-type="Selected specimens"><title>Selected specimens.</title><p>Brazil • E.G. Gonçalves 651 (UB (UB0001191)); Tocantins, Arraias, área ao redor do trevo para Paranã e Conceição do Tocantins; 27 Dec. 2000; fl.; fr. • G. Pereira-Silva 11097 (CEN (CEN67362)); Goiás, Teresina de Goias, entrocamento Palmas – Paraná km 2; <named-content xmlns:xlink="http://www.w3.org/1999/xlink" content-type="dwc:verbatimCoordinates" xlink:type="simple">12°50'19"S, 047°06'48"W</named-content>; alt. 400 m; 25 Nov. 2006; fl; fr.</p></tp:treatment-sec><ref-list><ref id="B14"><mixed-citation xmlns:xlink="http://www.w3.org/1999/xlink" xlink:type="simple">Flora e Funga do Brasil (2025) <tp:taxon-name><tp:taxon-name-part taxon-name-part-type="family">Araceae</tp:taxon-name-part></tp:taxon-name> in Flora e Funga do Brasil. <ext-link xlink:href="https://floradobrasil.jbrj.gov.br/reflora" ext-link-type="uri" xlink:type="simple">https://floradobrasil.jbrj.gov.br/reflora</ext-link></mixed-citation></ref></ref-list></tp:taxon-treatment>
