# Supplementary material for: Systematic history and updated generic key of the tribe Spathicarpeae (Aroideae, Araceae)
Source: PhytoKeys. 2026 Jan 20;269:253–73. doi: 10.3897/phytokeys.269.171742 (PMC12848509; doi:10.3897/phytokeys.269.171742)
Supplement: XML Treatment for Vivaria [file phytokeys.269.171742-treatment14.xml]

<!DOCTYPE tp:taxon-treatment
  PUBLIC "-//TaxonX//DTD Taxonomic Treatment Publishing DTD v0 20100105//EN" "tax-treatment-NSO.dtd">
<tp:taxon-treatment xmlns:tp="http://www.plazi.org/taxpub"><tp:treatment-meta><kwd-group><label>Taxon classification</label><kwd>
                <named-content content-type="kingdom">Plantae</named-content>
              </kwd><kwd>
                <named-content content-type="order">Alismatales</named-content>
              </kwd><kwd>
                <named-content content-type="family">Araceae</named-content>
              </kwd></kwd-group><mixed-citation publication-type="journal"><person-group><name><surname>Hentz Júnior</surname><given-names>Elmar J.</given-names></name><name><surname>Temponi</surname><given-names>Livia G.</given-names></name><name><surname>Nadruz Coelho</surname><given-names>Marcus A.</given-names></name><name><surname>Baumgratz</surname><given-names>José Fernando A.</given-names></name></person-group><article-title>Systematic history and updated generic key of the tribe <tp:taxon-name><tp:taxon-name-part taxon-name-part-type="tribe" reg="Spathicarpeae">Spathicarpeae</tp:taxon-name-part></tp:taxon-name> (<tp:taxon-name><tp:taxon-name-part taxon-name-part-type="subfamily" reg="Aroideae">Aroideae</tp:taxon-name-part></tp:taxon-name>, <tp:taxon-name><tp:taxon-name-part taxon-name-part-type="family" reg="Araceae">Araceae</tp:taxon-name-part></tp:taxon-name>)</article-title><source>PhytoKeys</source><day>20</day><month>01</month><year>2026</year><volume>269</volume><fpage>253</fpage><lpage>273</lpage><pub-id pub-id-type="doi">10.3897/phytokeys.269.171742</pub-id></mixed-citation></tp:treatment-meta><tp:nomenclature><tp:taxon-name>
              <object-id xmlns:xlink="http://www.w3.org/1999/xlink" content-type="arpha" xlink:type="simple">18BD1F3A-9907-5AF2-A3A8-478DC826D3E6</object-id>
              <tp:taxon-name-part taxon-name-part-type="genus" reg="Vivaria">Vivaria</tp:taxon-name-part>
            </tp:taxon-name><tp:taxon-authority>O. Cabrera, Tinitana, Cumbicus, Prina &amp; Herrera in PLoS ONE 17 (10) (2022)</tp:taxon-authority></tp:nomenclature><tp:treatment-sec sec-type="Type"><title>Type.</title><p><italic><tp:taxon-name><tp:taxon-name-part taxon-name-part-type="genus" reg="Vivaria">Vivaria</tp:taxon-name-part> <tp:taxon-name-part taxon-name-part-type="species" reg="calvasensis">calvasensis</tp:taxon-name-part></tp:taxon-name></italic> O. Cabrera, Tinitana, Cumbicus, Prina &amp; Herrera.</p></tp:treatment-sec><tp:treatment-sec sec-type="Diagnosis"><title>Diagnosis.</title><p>It differs from other species occurring in Ecuador mainly by presenting fused staminodes, apical synandria present, and sessile synandria (vs. free staminodes, no apical synandria, and pedunculate synandria in <italic><tp:taxon-name><tp:taxon-name-part taxon-name-part-type="genus" reg="Gorgonidium">Gorgonidium</tp:taxon-name-part></tp:taxon-name></italic> and <italic><tp:taxon-name><tp:taxon-name-part taxon-name-part-type="genus" reg="Incarum">Incarum</tp:taxon-name-part></tp:taxon-name></italic>).</p></tp:treatment-sec><tp:treatment-sec sec-type="Etymology"><title>Etymology.</title><p>The generic name honors Francisco Vivar, a recognized professor of botany at the LOJA herbarium.</p></tp:treatment-sec><tp:treatment-sec sec-type="Species richness and distribution"><title>Species richness and distribution.</title><p><italic><tp:taxon-name><tp:taxon-name-part taxon-name-part-type="genus" reg="Vivaria">Vivaria</tp:taxon-name-part></tp:taxon-name></italic> is represented by only one species, with known occurrence only at its type locality in southern Ecuador, at altitudes above 1,100 meters (<xref ref-type="bibr" rid="B6">Cabrera et al. 2022</xref>).</p></tp:treatment-sec><tp:treatment-sec sec-type="Selected speciemens"><title>Selected speciemens.</title><p>Equador • O. Cabrera 830 (Holotype, HUTPL); Loja province, Calvas canton, 21 km to Bella María; <named-content xmlns:xlink="http://www.w3.org/1999/xlink" content-type="dwc:verbatimCoordinates" xlink:type="simple">04°11'59"S, 079°36'56"W</named-content>; alt. 1,200 m; 30 Jan. 2013; fl.</p></tp:treatment-sec><ref-list><ref id="B6"><mixed-citation xmlns:xlink="http://www.w3.org/1999/xlink" xlink:type="simple">Cabrera O, Tinitana F, Cumbicus N, Herrera P, Prina A (2022) <italic><tp:taxon-name><tp:taxon-name-part taxon-name-part-type="genus">Vivaria</tp:taxon-name-part> <tp:taxon-name-part taxon-name-part-type="species">calvasensis</tp:taxon-name-part></tp:taxon-name></italic>—a new genus and species of <tp:taxon-name><tp:taxon-name-part taxon-name-part-type="family">Araceae</tp:taxon-name-part></tp:taxon-name> (<tp:taxon-name><tp:taxon-name-part taxon-name-part-type="family">Araceae</tp:taxon-name-part></tp:taxon-name>: <tp:taxon-name><tp:taxon-name-part taxon-name-part-type="subfamily">Aroideae</tp:taxon-name-part></tp:taxon-name>: <tp:taxon-name><tp:taxon-name-part taxon-name-part-type="tribe">Spathicarpeae</tp:taxon-name-part></tp:taxon-name>) from southern Ecuador. PLoS ONE 17(10): e0273867. <ext-link xlink:href="10.1371/journal.pone.0273867" ext-link-type="doi" xlink:type="simple">https://doi.org/10.1371/journal.pone.0273867</ext-link></mixed-citation></ref></ref-list></tp:taxon-treatment>
